# Supplementary material for: Association between diversity levels of member composition in group activities of older adults and the occurrence of need for care: the JAGES 2013–2019 longitudinal study
Source: BMC Geriatr. 2023 Sep 20;23:579. doi: 10.1186/s12877-023-04261-x (PMC10510208; doi:10.1186/s12877-023-04261-x)
Supplement: Supplementary file 1 — Additional file 1: Table S1. Details of group member diversity level variables. [file 12877_2023_4261_MOESM1_ESM.xlsx]

## Sheet: tableS1
	Table S1 Details of group member diversity level variables
	Participation in 14 types of groups
				Level 0：not in any group
	Asked to rate the diversity of the members of the group that participated the most. (sex, age, and region of residence)
		Level 1：in a group without diversity or in a group with diversity in one of the three factors
		Level 2：in a group with diversity in two of the three factors
		Level 3：in a group with diversity across all factors
