# Supplementary material for: Association between diversity levels of member composition in group activities of older adults and the occurrence of need for care: the JAGES 2013–2019 longitudinal study
Source: BMC Geriatr. 2023 Sep 20;23:579. doi: 10.1186/s12877-023-04261-x (PMC10510208; doi:10.1186/s12877-023-04261-x)
Supplement: Supplementary file 2 — Additional file 2: Table S2. Combined prevalence ratios and 95% confidence intervals for long-term care estimated by cox proportional hazard model with complete data. [file 12877_2023_4261_MOESM2_ESM.xlsx]

## Sheet: Table5 MI前全体の回帰分析結果
	Table S2 Combined prevalence ratios and 95% confidence intervals for long-term care estimated by cox proportional hazard model with complete data
	Characteristics	HR(95%CI)
		Model crude	P value	Model1a	P value
	Diversity level(range0-3)
	Level 0	reference		reference
	Level 1	0.81(0.76-0.86)	<0.001	0.83(0.77-0.89)	<0.001
	Level 2	0.61(0.57-0.65)	<0.001	0.75(0.69-0.81)	<0.001
	Level 3	0.53(0.48-0.58)	<0.001	0.68(0.61-0.76)	<0.001
	Each dimension of diversity
	Gender	1.33(1.18-1.49)	<0.001	1.14(0.99-1.31)	0.063
	Residential area	0.74(0.69-0.79)	<0.001	0.84(0.78-0.91)	<0.001
	Age composition	0.85(0.79-0.91)	<0.001	0.96(0.88-1.04)	0.321
	CI, confidence interval. a.Hazard ratios of the diversity level estimated by cox proportional hazard model, adjusted for sex, age , education, equivalent income , current work status, marital status, population density, medical history (heart disease, cerebrovascular disease, cancer) frequency of seeing friends or acquaintances, frequency of going out.
